# Supplementary material for: Faster postnatal decline in hepatic erythropoiesis than granulopoiesis in human newborns
Source: Front Pediatr. 2025 May 20;13:1572836. doi: 10.3389/fped.2025.1572836 (PMC12129751; doi:10.3389/fped.2025.1572836)
Supplement: Supplementary file 2 [file Datasheet1.xlsx]

## Sheet: Read me
Supplementary Table 1
(A - Haematopoiesis) Cases included and values of all the analysed immunohistochemical and gene expression parameters in individual liver samples
(B – Regulation) Expression levels of transcription regulators and other haematopoietic markers. For references to the individual markers and transcription regulators, see references below: [4; 5; 6; 7; 8; 9; 10; 11; 12; 13; 14; 15; 16; 17; 18]
Cases in the cohort (n = 25) are classified according to WHO [19]. Survival “0” marks newborns showing signs of life, in which resuscitation was withheld for various reasons; RNA-Seq ID, code of total RNA isolated from the liver and of the corresponding RNA-Seq data (see the dataset in the Zenodo database under accession number 14045261 [17]); F, female; M, male.
* Subjects analysed in previous publications (ref. n. [1; 2; 3])
** Gestation categories according to WHO - ref. n. [19]: Extr. Pre - Extremely preterm newborns (Gestation week <28); Very Pre - Very preterm newborns (Gestation week 28 - <32); M/L Pre - Moderate to late preterm newborns (Gestational week 32 - <37); Term - Term newborns (Gestational week ≥37)
References to Table B:
[1] (ref. 13 in the paper) P. Brauner, M. Nibbelink, P. Flachs, I. Vitkova, P. Kopecky, I. Mertelikova, L. Janderova, L. Penicaud, L. Casteilla, R. Plavka, and J. Kopecky, Fast decline of hematopoiesis and uncoupling protein 2 content in human liver after birth: location of the protein in Kupffer cells. Pediatr Res 49 (2001) 440-447.
[2] (ref. 14 in the paper) P. Brauner, P. Kopecky, P. Flachs, J. Ruffer, V. Sebron, R. Plavka, I. Vitkova, J. Vorlicek, and J. Kopecky, Induction of uncoupling protein 3 gene expression in skeletal muscle of preterm newborns. Pediatr Res 53 (2003) 691-697.
[3] (ref. 15 in the paper) P. Brauner, P. Kopecky, P. Flachs, O. Kuda, J. Vorlicek, L. Planickova, I. Vitkova, F. Andreelli, M. Foretz, B. Viollet, and J. Kopecky, Expression of Uncoupling Protein 3 and GLUT4 Gene in Skeletal Muscle of Preterm Newborns: Possible Control by AMP-Activated Protein Kinase. Pediatr Res 60 (2006) 569-575.
[4] (ref. 25 in the paper) N. Songdej, and A.K. Rao, Hematopoietic transcription factor mutations: important players in inherited platelet defects. Blood 129 (2017) 2873-2881.
[5] (ref. 26 in the paper) M. Siatecka, and J.J. Bieker, The multifunctional role of EKLF/KLF1 during erythropoiesis. Blood 118 (2011) 2044-54.
[6] (ref. 27 in the paper) D.M. Bodine, Introduction to the review series on transcription factors in hematopoiesis and hematologic disease. Blood 129 (2017) 2039.
[7] (ref. 28 in the paper) J. Skokowa, D. Steinemann, J.E. Katsman-Kuipers, C. Zeidler, O. Klimenkova, M. Klimiankou, M. Unalan, S. Kandabarau, V. Makaryan, R. Beekman, K. Behrens, C. Stocking, J. Obenauer, S. Schnittger, A. Kohlmann, M.G. Valkhof, R. Hoogenboezem, G. Gohring, D. Reinhardt, B. Schlegelberger, M. Stanulla, P. Vandenberghe, J. Donadieu, C.M. Zwaan, I.P. Touw, M.M. van den Heuvel-Ei…
[8] (ref. 29 in the paper) H.F. Sadiq, D.E. deMello, and S.U. Devaskar, The effect of intrauterine growth restriction upon fetal and postnatal hepatic glucose transporter and glucokinase proteins. Pediatr Res 43 (1998) 91-100.
[9] P. Brauner, M. Nibbelink, P. Flachs, I. Vitkova, P. Kopecky, I. Mertelikova, L. Janderova, L. Penicaud, L. Casteilla, R. Plavka, and J. Kopecky, Decrease of hemopoiesis and UCP2 expression in human liver after birth. FEBS Advanced Course 2000-03: Expression and regulation of mitochondrial oxidative phosphorylation and disorders in human pathology (University of Bari, Italy, March 2000) (2000)…
[10] O. Ma, S. Hong, H. Guo, G. Ghiaur, and A.D. Friedman, Granulopoiesis requires increased C/EBPalpha compared to monopoiesis, correlated with elevated Cebpa in immature G-CSF receptor versus M-CSF receptor expressing cells. PLoS One 9 (2014) e95784.
[11] H. Hirai, A. Yokota, A. Tamura, A. Sato, and T. Maekawa, Non-steady-state hematopoiesis regulated by the C/EBPbeta transcription factor. Cancer Sci 106 (2015) 797-802.
[12] Y. Sera, H. Kawaguchi, K. Nakamura, T. Sato, M. Habara, S. Okada, N. Ishikawa, S. Kojima, O. Katoh, and M. Kobayashi, A comparison of the defective granulopoiesis in childhood cyclic neutropenia and in severe congenital neutropenia. Haematologica 90 (2005) 1032-41.
[13] J.L. Spivak, Erythropoietin. Blood Rev 3 (1989) 130-5.
[14] T. Tripic, W. Deng, Y. Cheng, Y. Zhang, C.R. Vakoc, G.D. Gregory, R.C. Hardison, and G.A. Blobel, SCL and associated proteins distinguish active from repressive GATA transcription factor complexes. Blood 113 (2009) 2191-201.
[15] D.M. Popescu, R.A. Botting, E. Stephenson, K. Green, S. Webb, L. Jardine, E.F. Calderbank, K. Polanski, I. Goh, M. Efremova, M. Acres, D. Maunder, P. Vegh, Y. Gitton, J.E. Park, R. Vento-Tormo, Z. Miao, D. Dixon, R. Rowell, D. McDonald, J. Fletcher, E. Poyner, G. Reynolds, M. Mather, C. Moldovan, L. Mamanova, F. Greig, M.D. Young, K.B. Meyer, S. Lisgo, J. Bacardit, A. Fuller, B. Millar, B. I…
[16] B. Edginton-White, and C. Bonifer, The transcriptional regulation of normal and malignant blood cell development. Febs J 289 (2022) 1240-1255.
[17] J.D. Amigo, G.E. Ackermann, J.J. Cope, M. Yu, J.D. Cooney, D. Ma, N.B. Langer, E. Shafizadeh, G.C. Shaw, W. Horsely, N.S. Trede, A.J. Davidson, B.A. Barut, Y. Zhou, S.A. Wojiski, D. Traver, T.B. Moran, G. Kourkoulis, K. Hsu, J.P. Kanki, D.I. Shah, H.F. Lin, R.I. Handin, A.B. Cantor, and B.H. Paw, The role and regulation of friend of GATA-1 (FOG-1) during blood development in the zebrafish. B…
[18] H. Beauchemin, and T. Moroy, Multifaceted Actions of GFI1 and GFI1B in Hematopoietic Stem Cell Self-Renewal and Lineage Commitment. Front Genet 11 (2020) 591099.
[19] WHO, Preterm birth, 2023. Web page: https://www.who.int/news-room/fact-sheets/detail/preterm-birth

## Sheet: A - Haematopoiesis
Case ID (see Zenodo data file)*	RNA-seq ID (see Zenodo data file)	Sex	Gestation category according to WHO **	Gestation [weeks]	Survival [days]	Immunohistochemistry							Transcriptomics
						[label-positive cells / all hepatic cells]					# of GATA1-positive cells per section		[A.U.]
						total hematopoiesis	CD34 (ENSG00000174059)	MPO / MPX (ENSG00000005381)	TFRC / CD71 (ENSG00000072274)	ITGB3 / CD61 (ENSG00000259207)	GATA1 (ENSG00000102145)	coefficient of granulo/erythropoiesis (MPO / TFRC)	CD34 (ENSG00000174059)	MPO / MPX (ENSG00000005381)	TFRC / CD71 (ENSG00000072274)	ITGB3 / CD61 (ENSG00000259207)	GATA1 (ENSG00000102145)
A87*	RNA190	M	Very Pre	28.3	2.7	0.65	0	0.1625	0.4745	0.013	540.5	0.342466	2.74218	9.87571	9.20237	7.45494	4.0173
A90*	RNA193	M	Extr. Pre	24.6	17.3	0.1	0	0.075	0.025	0.0005	78.5	3	4.00869	6.05306	6.94875	5.08984	3.0618
A91*	RNA194	M	Very Pre	29.7	2.4	0.2	0	0.02	0.18	0	463.2	0.111111	3.09206	4.86048	8.99697	4.00192	3.9759
A92*	RNA195	M	Extr. Pre	27.1	29.6	0.05	0	0.03	0.02	0	23.9	1.5	3.33631	3.1471	7.37858	6.13406	2.42543
A93*	RNA196	M	Extr. Pre	22.3	1.9	0.45	0.0045	0.09	0.3465	0.0135	556	0.25974	3.42087	7.72784	9.48347	6.46989	4.94477
A94*	RNA197	M	Extr. Pre	22.6	11.6	0.15	0	0.0885	0.06	0.0015	195.45	1.475	3.12929	8.53736	8.48325	5.20377	3.72773
A96*	RNA199	M	Extr. Pre	23.9	1.9	0.7	0	0.14	0.525	0.035	482.75	0.266667	2.38991	7.25969	9.24096	6.01284	4.46806
A97*	RNA200	F	Extr. Pre	20.4	0	0.65	0.013	0.2925	0.325	0.0325	651.5	0.9	2.94104	11.0618	9.90205	7.17236	5.48308
A98*	RNA201	M	M/L Pre	32.4	0.4	0.4	0.004	0.032	0.32	0.008	685.7	0.1	3.32155	7.73493	10.0862	6.53316	5.45738
A99*	RNA202	F	Extr. Pre	24.1	0	0.75	0.0075	0.015	0.72	0.015	548	0.0208333	3.85146	3.69749	10.4508	5.54329	5.95583
A100*	RNA203	M	Extr. Pre	22	4	0.25	0.0025	0.175	0.0625	0.0125	134.1	2.8	3.55789	9.3367	6.88076	7.60346	3.36258
A101*	RNA204	F	Extr. Pre	24.4	6.9	0.15	0	0.075	0.0675	0.0075	78.5	1.11111	3.92853	7.70341	6.66881	6.74001	2.56563
A102*	RNA205	F	Extr. Pre	24.4	20	0.1	0	0.02	0.08	0	67.7	0.25	2.23849	3.92436	7.17828	4.66258	2.09352
A103*	RNA206	F	Term	38.7	0.8	0.15	0	0.015	0.135	0	198.5	0.111111	2.27916	8.40114	10.5046	5.66315	5.70859
A105	RNA208	F	Extr. Pre	26.6	36.1	0.02	0	0.016	0.0038	0.0002	15.9	4.21053	2.9519	8.14801	6.81333	5.6157	1.45352
A106*	RNA209	M	Extr. Pre	24	3.2	0.2	0.002	0.09	0.09	0.02	132.2	1	2.7653	9.76412	7.0042	7.82081	3.82225
A107*	RNA210	F	Extr. Pre	22.7	6.7	0.15	0.003	0.1125	0.03	0.0075	112.2	3.75	3.15808	10.0546	6.63614	7.23481	2.80205
A108*	RNA211	M	Extr. Pre	22.6	0.6	0.7	0.007	0.07	0.595	0.035	865.9	0.117647	1.76134	7.63039	10.9906	7.12053	6.02543
A109*	RNA212	M	M/L Pre	35.3	0.1	0.25	0.0025	0.0875	0.16	0.0025	278.75	0.546875	3.04782	8.50308	9.63788	5.3394	5.23339
A110*	RNA213	M	Very Pre	28.6	20.6	0.2	0.002	0.07	0.128	0.002	77.3	0.546875	2.75363	6.45411	8.68813	5.91331	3.31808
A111	RNA214	M	Extr. Pre	27.3	3.7	0.2	0.002	0.14	0.05	0.01	77.3	2.8	2.69867	9.1824	7.29683	6.81329	3.2178
A112*	RNA215	F	Extr. Pre	25.3	35	0.1	0	0.05	0.05	0	132.3	1	3.87885	7.91956	7.66274	5.16651	2.99607
A113*	RNA216	M	Extr. Pre	23.4	0	0.7	0.007	0.21	0.476	0.014	968.9	0.441176	3.89823	9.20098	9.67557	6.51351	5.4378
A114*	RNA217	M	Extr. Pre	25.7	10.9	0.1	0.001	0.06	0.035	0.005	108.425	1.71429	2.9422	6.65169	7.3159	6.3084	2.56543
A115*	RNA218	M	M/L Pre	32	1.7	0.6	0.006	0.18	0.414	0.006	907.8	0.434783	2.61445	7.80876	9.46104	5.67154	4.44001
Minimum				20.4	0	0.02	0	0.015	0.0038	0	15.9	0.0208333	1.76134	3.1471	6.63614	4.00192	1.45352
Maximum				38.7	36.1	0.75	0.013	0.2925	0.72	0.035	968.9	4.21053	4.00869	11.0618	10.9906	7.82081	6.02543
Median				24.6	3.2	0.2	0.002	0.075	0.128	0.0075	195.45	0.546875	3.04782	7.80876	8.68813	6.13406	3.82225
Mean				26.336	8.724	0.3188	0.00256	0.09266	0.214912	0.009648	335.251	1.15241	3.06832	7.62555	8.50353	6.15212	3.94238
SEM				0.887335	2.24924	0.0496163	0.000666033	0.0140573	0.0422673	0.00218248	60.6758	0.245044	0.117341	0.407351	0.282531	0.194209	0.263338

## Sheet: B - Regulation
Case ID (see Zenodo data file)*	RNA-seq ID (see Zenodo data file)	Sex	Gestation category according to WHO **	Gestation [weeks]	Survival [days]	Fraction of MPO+ cells	Fraction of TFRC+ cells		AHSP (ENSG00000169877)	CEBPA (ENSG00000245848)	CEBPB (ENSG00000172216)	CEBPE (ENSG00000092067)	CSF3R (ENSG00000119535)	ELANE (ENSG00000197561)	EPO (ENSG00000130427)	ETV6 (ENSG00000139083)	GATA1 (ENSG00000102145)	GFI1 (ENSG00000162676)	GFI1B (ENSG00000165702)	HBA1 (ENSG00000206172)	HBA2 (ENSG00000188536)	HBB (ENSG00000244734)	HSPA1A (ENSG00000204389)	KLF1 (ENSG00000105610)	RUNX1 (ENSG00000159216)	SLC2A1 (ENSG00000117394)	SLC4A1 (ENSG00000004939)	SPI1 (ENSG00000066336)	TAL1 (ENSG00000162367)	UCP2 (ENSG00000175567)	ZFPM1 (ENSG00000179588)
Reference (see "Read me" sheet)									[5]	[10]	[11]	[7; 10]	[7]	[7; 12]	[13]	[4]	[14]	[7; 18]	[4; 18]			[14]	[15]	[5; 14]	[6]	[8]	[5]	[16]	[6; 16]	[9]	[17]
A87*	RNA190	M	Very Pre	28.3	2.7	0.1625	0.4745		5.47583	6.68719	8.15728	3.12939	7.05694	6.51187	3.71141	5.53639	4.0173	3.55315	4.25267	12.4581	13.2056	9.60729	7.5676	5.59698	6.16858	8.09576	9.49188	6.02456	7.51112	6.50068	4.45374
A90*	RNA193	M	Extr. Pre	24.6	17.3	0.075	0.025		4.64734	9.01025	7.10045	0.611047	7.11637	4.0203	0.537512	5.24261	3.0618	0.776582	2.75339	9.66141	10.4663	7.10666	8.61603	3.85418	4.26975	4.98546	7.26478	3.9906	4.74738	4.65269	5.08672
A91*	RNA194	M	Very Pre	29.7	2.4	0.02	0.18		6.38141	7.07795	6.68189	0.164062	6.74888	1.86098	1.47169	4.97841	3.9759	0.325072	4.28478	11.8825	12.5825	9.62029	7.20883	5.20447	4.66601	7.45291	9.66974	4.2482	6.37341	6.72935	4.85377
A92*	RNA195	M	Extr. Pre	27.1	29.6	0.03	0.02		4.62797	8.25666	7.98555	0.406643	6.953	1.08767	0.487578	4.89399	2.42543	1.53659	2.59573	10.538	11.3502	8.03612	10.9589	2.35707	4.36381	4.77001	7.24571	4.74538	4.17108	4.57098	4.3283
A93*	RNA196	M	Extr. Pre	22.3	1.9	0.09	0.3465		6.86111	5.73064	7.54464	0.735674	7.08058	4.69369	1.42357	4.86982	4.94477	1.89914	4.47181	13.3729	14.2887	11.5409	7.85903	6.59854	4.155	9.51252	11.0129	3.78744	7.76589	6.1863	4.47442
A94*	RNA197	M	Extr. Pre	22.6	11.6	0.0885	0.06		5.86156	7.37683	6.2913	2.26189	6.36677	6.37721	0.580102	4.55154	3.72773	2.0531	4.34912	9.97998	10.5149	7.42504	7.21671	4.86402	4.2506	6.34246	8.19402	4.54899	5.69846	5.19105	5.12049
A96*	RNA199	M	Extr. Pre	23.9	1.9	0.14	0.525		6.09071	7.25754	6.75918	0.671573	6.94551	4.98585	3.70004	4.92576	4.46806	1.90287	3.7036	13.2395	14.0218	10.2551	10.8234	5.77238	4.37153	8.32715	10.0286	3.68419	6.68491	6.32327	5.13952
A97*	RNA200	F	Extr. Pre	20.4	0	0.2925	0.325		7.78429	5.43087	6.87299	3.57107	8.05765	7.69175	3.91405	5.53314	5.48308	3.98658	5.73521	12.8038	13.7657	10.2262	8.18176	6.41938	5.51451	8.44238	10.6742	5.94206	7.61937	7.48956	4.77006
A98*	RNA201	M	M/L Pre	32.4	0.4	0.032	0.32		7.53539	6.57405	6.48624	1.37697	6.09303	5.67066	0.19838	4.49863	5.45738	2.15431	5.35596	12.957	13.776	11.1911	7.3239	6.43963	4.56308	8.77232	10.9561	4.11772	7.34293	7.4037	5.32261
A99*	RNA202	F	Extr. Pre	24.1	0	0.015	0.72		8.60806	6.2136	5.84824	0.0854774	6.69367	1.39347	1.04606	4.54042	5.95583	0.391834	6.35083	13.6242	14.3867	10.2457	8.77847	7.34065	3.83969	9.30184	11.2328	3.03181	8.24644	7.98047	5.62566
A100*	RNA203	M	Extr. Pre	22	4	0.175	0.0625		2.30754	8.7372	6.81774	2.96498	7.50087	7.21409	0.523005	5.38426	3.36258	3.21426	3.87869	10.0072	10.9682	6.37245	8.43043	3.4119	4.77163	5.46804	5.77924	4.81932	5.41499	4.86075	4.93033
A101*	RNA204	F	Extr. Pre	24.4	6.9	0.075	0.0675		3.13701	7.8723	7.03366	1.0432	7.10138	5.6016	0.165172	5.44531	2.56563	1.43875	3.16051	7.51136	8.41467	3.80142	7.36967	2.86185	3.64103	3.77807	5.27526	4.14572	4.12245	3.9283	5.14193
A102*	RNA205	F	Extr. Pre	24.4	20	0.02	0.08		3.49617	7.99418	6.41875	0.407303	6.16328	1.61957	3.27454	5.04337	2.09352	0.280387	2.69222	7.9177	8.39007	5.23889	7.5992	3.00695	4.34815	4.14511	5.90214	3.95152	3.38293	3.74982	4.8264
A103*	RNA206	F	Term	38.7	0.8	0.015	0.135		7.97631	3.59678	7.86349	1.35342	6.58202	6.17364	3.90128	5.3134	5.70859	2.22574	5.44685	13.915	14.6442	12.9446	10.8694	6.83651	5.07409	9.56555	11.2237	4.98342	7.73442	7.39187	4.83711
A105	RNA208	F	Extr. Pre	26.6	36.1	0.016	0.0038		2.8865	6.58407	7.82775	2.0668	6.73113	4.91816	1.61187	5.45183	1.45352	1.74852	2.24689	6.97567	7.56321	5.35776	10.4069	2.12279	4.99875	3.15181	4.81891	4.96196	3.85384	4.68339	4.29459
A106*	RNA209	M	Extr. Pre	24	3.2	0.09	0.09		3.7526	7.76909	6.73998	2.73435	7.22562	7.96885	1.81367	5.13842	3.82225	3.24789	3.82366	12.4051	13.2163	9.51799	9.66207	3.79169	4.30669	7.73637	7.73599	4.65093	6.33829	5.17912	4.77589
A107*	RNA210	F	Extr. Pre	22.7	6.7	0.1125	0.03		1.43307	7.18833	7.25181	3.12913	7.85485	7.12155	0.471094	5.27772	2.80205	3.36631	3.01628	7.00303	7.8208	3.3979	9.09072	1.96653	5.03551	5.04789	4.00152	5.56416	4.60671	4.31039	4.96869
A108*	RNA211	M	Extr. Pre	22.6	0.6	0.07	0.595		8.37698	6.41852	7.16898	1.25643	7.27012	4.62555	1.44939	4.47474	6.02543	1.45396	6.26868	13.6765	14.4763	11.0098	11.0886	7.48993	4.62138	9.61519	11.4889	4.21602	8.22601	7.88035	5.18087
A109*	RNA212	M	M/L Pre	35.3	0.1	0.0875	0.16		7.73634	7.37136	6.61902	2.3047	6.47318	6.25945	1.69883	4.96941	5.23339	2.8452	5.27495	12.645	13.3933	11.4969	7.85395	6.33277	4.31317	8.25956	10.767	4.74049	7.33202	7.0067	5.07632
A110*	RNA213	M	Very Pre	28.6	20.6	0.07	0.128		5.40783	6.46121	7.45993	0.881653	7.32669	3.43621	3.65804	5.33953	3.31808	0.940336	3.84996	11.5246	12.3588	9.25121	7.33642	5.0047	4.99108	7.59139	9.39672	5.42298	6.20418	6.12655	4.11845
A111	RNA214	M	Extr. Pre	27.3	3.7	0.14	0.05		2.58238	5.14679	6.86641	2.14365	7.47577	6.68704	0	5.1812	3.2178	3.0478	3.00571	10.9872	11.7813	8.17044	8.77026	3.28806	4.71297	6.71088	6.94862	4.53547	6.08047	4.28346	3.38763
A112*	RNA215	F	Extr. Pre	25.3	35	0.05	0.05		4.64208	7.92873	6.33415	1.74941	6.87049	5.57548	0.332869	5.19478	2.99607	2.37263	3.34825	9.4315	10.1549	6.906	7.82724	3.88124	4.65393	4.97618	6.98635	4.74766	4.44674	5.34355	5.02244
A113*	RNA216	M	Extr. Pre	23.4	0	0.21	0.476		8.16025	6.89739	5.45412	2.24195	7.22438	6.59014	0.573646	4.95717	5.4378	2.68709	5.78629	13.014	13.8008	9.83981	7.86483	6.67674	4.67868	8.53038	10.8037	4.94936	7.59858	6.98662	4.99897
A114*	RNA217	M	Extr. Pre	25.7	10.9	0.06	0.035		3.52555	6.99349	7.373	1.30125	7.97974	3.83242	3.42387	5.58446	2.56543	1.65318	2.03712	9.74811	10.5726	8.12499	7.6097	3.17543	4.26572	6.11691	7.38154	4.8729	4.96949	4.8052	5.17372
A115*	RNA218	M	M/L Pre	32	1.7	0.18	0.414		6.55453	7.40908	7.48368	1.09257	6.95531	4.79461	2.81143	5.15822	4.44001	1.93447	4.89537	12.4875	13.2595	10.409	7.2474	6.04296	4.69534	7.83744	10.404	4.9944	7.58914	6.72068	4.77373
Minimum				20.4	0	0.015	0.0038		1.43307	3.59678	5.45412	0.0854774	6.09303	1.08767	0	4.47474	1.45352	0.280387	2.03712	6.97567	7.56321	3.3979	7.20883	1.96653	3.64103	3.15181	4.00152	3.03181	3.38293	3.74982	3.38763
Maximum				38.7	36.1	0.2925	0.72		8.60806	9.01025	8.15728	3.57107	8.05765	7.96885	3.91405	5.58446	6.02543	3.98658	6.35083	13.915	14.6442	12.9446	11.0886	7.48993	6.16858	9.61519	11.4889	6.02456	8.24644	7.98047	5.62566
Median				24.6	3.2	0.075	0.128		5.47583	7.07795	6.87299	1.35342	7.05694	5.57548	1.44939	5.15822	3.82225	1.93447	3.87869	11.8825	12.5825	9.51799	7.86483	5.0047	4.62138	7.59139	9.39672	4.74049	6.33829	6.12655	4.93033
Mean				26.336	8.724	0.09266	0.214912		5.43395	6.95936	6.97761	1.58738	7.03389	5.06847	1.71116	5.09938	3.94238	2.04143	4.10338	11.1907	11.9669	8.68374	8.54246	4.81349	4.61083	6.98134	8.58737	4.62709	6.16245	5.85139	4.82729
SEM				0.887335	2.24924	0.0140573	0.0422673		0.429104	0.23507	0.131758	0.203231	0.101664	0.395084	0.278566	0.0665782	0.263338	0.207038	0.254496	0.438556	0.445595	0.497583	0.265755	0.349591	0.103804	0.393393	0.462475	0.139221	0.304268	0.263655	0.0914621
